# Supplementary material for: Immune complex deposition promotes NK cell accumulation in the kidney
Source: PLoS One. 2024 Nov 21;19(11):e0312141. doi: 10.1371/journal.pone.0312141 (PMC11581347; doi:10.1371/journal.pone.0312141)
Supplement: S1 Raw data — (XLSX) [file pone.0312141.s007.xlsx]

## Sheet: Hoja1
			Raw data
			Figure 1
			Panel C	Average ± SEM is graphed
					Day evaluated	#NK cells per kidney								Average	St dev	SEM
					0	1147.34	1234.4	1584.94	2225.43	1937.36	1233.47	1650.37		1573.33	403.25	152.414
					3	3364.67	5124.62	2292.54	5557.35	4580.26				4183.89	1339.47	599.031
					5	6216.94	12338.3	10258.1	2992.86	7250.54				7811.36	3624.73	1621.03
					7	3604.34	2677.39	8676.99	1147.8	5840.33				4389.37	2938.7	1314.23
					10	4323.44	3360.28	4718.87	2470.28	1081.23				3190.82	1467.65	656.355
					14	3661.65	6173.1	2357.25	1331.53					3380.88	2091.49	1045.75
					21	2060.75	504.081	1540.71	2917.53					1755.77	1009.24	504.618
			Panel E	Average ± SEM is graphed		Day evaluated
						Day 0			Day 7			Day 14			Day 21
				Alb/Creat (mg/g)		IgG	anti-NK1.1		IgG	anti-NK1.1		IgG	anti-NK1.1		IgG	anti-NK1.1
						25.5798	14.2925		773.917	91.0115		552.829	210.005		351.4	695.581
						16.4677	16.2021		2233.09	448.556		1284.3	2314.67		722.376	357.312
						22.6273	20.9369		130.418	402.984		1325.36	1273.91		148.513	196.587
						15.6167	17.0781		261.434	19.3894		194.886	838.714		1947.29	1280.63
						16.4423	28.3195		1418.36	201.282		2309.34	141.727		1844.54	17.6892
						10.4549	19.3834		1188.51	127.251		1215.77	203.634		439.203	28.6105
						10.9275	47.0311		238.01	44.1633		262.011	851.825		1007.95	269.483
						13.2303	21.0226		207.688	103.507		1428.66	163.194		951.017	113.11
						9.80536	12.3834		216.969	52.5498		48.9246			281.052
							22.0347		57.6916	69.5584
							11.3715			116.7
							12.9712
							19.563
							13.0459
							9.47978
					Average	15.6835	19.0077		672.608	152.45		958.007	749.711		854.816	369.875
					St dev	5.45295	9.21256		724.296	143.943		742.699	760.204		659.312	427.993
					SEM	1.81765	2.37867		229.043	43.4005		247.566	268.773		219.771	151.318
			Panel F	Average ± SD is graphed			Day 21
							IgG	antiNK1.1
				Histological Score			3	3.5
							3	3.5
							2	2.5
							1.5	2.5
						Average	2.375	3
						St dev	0.75	0.57735
						# CD45+ cells per kidney			# TCRb+ cells per kidney			# CD8+ cells per kidney			# DN T cells per kidney
			Panel H	Average ± SD is graphed		IgG	anti-NK1.1		IgG	anti-NK1.1		IgG	anti-NK1.1		IgG	anti-NK1.1
						137970	94498.4		35389.2	23671.9		8631.42	7960.84		3726.48	821.413
						114540	154479		30857.1	42512.5		8297.48	13854.8		3912.68	2219.15
						97974.1	85380.9		30646.3	24290.9		6567.5	10131.7		4517.26	585.41
						81828.9	135927		16774.9	47275.6		5267.33	15530		1618.78	1796.47
						152543	197298		36747.5	51356.7		9701.34	18313.8		5743.63	2958.15
						164659	109957		42284.4	47589.5		10604	16207.7		5549.01	3936.47
						130073	89161.3		36199.2	20961.8		10093.6	7079.41		3017.69	1631.65
						97988.5	86858.5		29484.7	29575.3		8720.97	11352.4		4076.32	1111.79
						79427.2	77226.9		19102.2	12348.6		6671.88	4811.23		1755.34	803.16
						145879	81167.7		36440.5	15722.2		10211.5	6387.9		5339.16	1258.1
					Average	120288	111196		31393	31530		8477	11163		3926	1712
					St dev	30275	39411		8035	14403		1794	4644		1461	1066
					SEM	9574	12463		2541	4555		567.3	1468		462	337.1
			Figure 2
			Panel A	Violin plots of:
				% CD56BRIGHT CD16- cells (from CD56+ cells)				% CD56DIM CD16+ cells (from CD56+ cells)				%NKT (from CD56+ cells)
				Healthy control	SLE - type IV	SLE - type V		Healthy control	SLE - type IV	SLE - type V		Healthy control	SLE - type IV	SLE - type V
				0.49	6.48	11.5		26.51	77.06	43.93		5.15	4.05	19.35
				1.57	1.89	2.87		49.64	51.48	62.75		32.42	17.83	4.18
				1.58	0.84	11.2		82.69	68.7	38.05		11.51	16.27	5.52
				7.16	12.21	10.09		32.45	23.43	57.51		39.43	43.16	17.74
				1.98	2.17	9.31		72.66	73.13	28.37		19.38	11.36	32.66
				4.08	1.1	3.61		65.13	53.87	55.63		9.43	3.62	24.51
				4.1	5.85	5.59		45.09	59.41	53.81		22.68	9	18.09
				7.51	3.22	1.58		73.57	72.67	77.21		6.04	12.01	15.19
				2.39	5.08			57.6	52.36			25.2	26.39
				4.97	9.63			66.56	62.15			14.18	14.07
				3.32	45.61			74.17	15.32			8.18	13.54
					9.58				22.47				55.66
					2.23				83.81				7.29
			Average	3.55909	8.14538	6.96875		58.7336	55.0662	52.1575		17.6	18.0192	17.155
			St dev	2.28781	11.8283	4.01212		18.2421	22.1092	15.1932		11.2952	15.3761	9.32064
			SEM	0.689802	3.28059	1.4185		5.50019	6.13199	5.37159		3.40564	4.26457	3.29534
				All SLE patients				All SLE patients				All SLE patients
				Average	7.69714			Average	53.9581			Average	17.69
				St dev	9.48274			St dev	19.3953			St dev	13.1319
				SEM	2.0693			SEM	4.23239			SEM	2.86561
			Panel B	Correlation Plot
				SLEDAI at Diagnosis	% NK CD16+
				17	77.06
				12	51.48
				10	68.7
				13	23.43
				11	73.13
				26	53.87
				21	59.41
				8	72.67
				18	52.36
				6	62.15
				21	15.32
				15	22.47
				6	83.81
				21	43.93
				10	62.75
				10	38.05
				19	57.51
				16	28.37
				10	55.63
				13	53.81
				4	77.21
			Panel C	Heat map of percentage of positive cells for the indicated marker is shown
			CD56BRIGHT CD16- cells
				c1	c2	c3	c4	c5	c6	c7	c8	c10	c11	c12	iv 1	iv 2	iv 3	iv 4	iv 5	iv 6	iv 7	iv 8	iv 9	iv 10	iv 11	iv 12	iv 13	v 1	v2	v3	v4	v5	v6	v7	v8
			CXCR3	75.68	100	84.66	93.17	96.77	96.52	97.85	99.15	97.8	96.27	97.52	91.61	92.77	97.87	97.98	98.21	97.92	98.48	90.08	99.71	99.49	99.74	99.41	94.63	93.74	100	87.84	99.29	95.38	97.89	100	96.77
			CD69	10.81	8.13	4.91	3.9	3.23	24.35	9.68	5.51	5.49	1.69	6.44	3.23	3.61	14.89	18.18	8.93	6.25	10.23	14.88	10.14	2.16	8.85	6.79	4.7	6.92	12.73	13.51	3.55	14.62	4.21	9.52	6.81
			CXC3CR1	16.22	30.63	22.09	14.15	9.68	24.35	26.88	7.2	18.68	25.76	24.75	34.84	12.05	34.04	25.25	26.79	37.5	15.15	21.49	19.13	6.41	16.41	36.48	12.75	31.3	25.45	30.41	13.48	24.62	43.16	9.52	30.11
			CD11b	54.05	14.38	17.79	6.83	6.45	50.87	59.14	17.8	66.48	13.22	21.29	9.03	6	87.23	92.93	71.43	39.58	34.09	86.78	13.33	14.97	17.19	15.95	11.41	31.8	36.36	61.49	31.21	62.31	86.32	20.63	13.26
			CD57	24.32	10.63	6.75	7.8	3.23	20.43	51.61	11.02	13.74	1.86	16.34	0.65	14	31.91	22.22	6.25	4.17	9.09	4.13	43.19	3.17	36.98	17.13	13.42	1.48	47.27	33.78	16.31	20.77	13.68	9.52	7.17
			CXCR4	16.13	46.09	52.69	5.51	13.19	1.36	5.45					21.16	1.78	28.39	4.14	4.03									10.91	25	2.13	13.85	15.79	1.59	3.23
			CD56DIM CD16+ cells
				c1	c2	c3	c4	c5	c6	c7	c8	c10	c11	c12	iv 1	iv 2	iv 3	iv 4	iv 5	iv 6	iv 7	iv 8	iv 9	iv 10	iv 11	iv 12	iv 13	v 1	v2	v3	v4	v5	v6	v7	v8
			CXCR3	34.05	28.72	12.81	12.38	23.16	28.45	39.36	25.85	42.38	96.27	31.15	6.67	3.14	60.8	50.53	65.32	15.57	5.86	3.08	48.86	31.66	46.6	55.01	13.31	9.79	35.97	11.53	11.57	27.53	9.92	20.76	28.41
			CD69	21.13	12.36	4.75	4.84	8.25	33.31	15.33	5.49	9.25	2.24	6.55	3.85	2.88	13.96	23.16	20.57	7.96	12.27	9.16	21.01	1.74	20.39	7.94	6.25	5.26	13.24	33.2	8.46	21.46	15.46	17.63	4.62
			CXC3CR1	77.97	99.35	91.7	97.09	91.75	98.23	95.9	98.27	98.34	98.04	98.76	98.16	83.17	94.98	85.79	98.94	99.66	99.59	99.63	94.66	85.72	91.26	96.6	97.87	99.14	97.84	97.22	98.51	96.21	99.38	96.05	98.63
			CD11b	77.01	70.98	26.82	58.34	48.42	73.86	87.5	77.39	90.25	58.36	72.9	50.81	9.65	98.88	97.89	85.62	93.45	68.26	99.52	65.37	52.25	54.37	56.52	50.93	83.91	74.6	96.42	87.06	87.63	98.97	72.82	46.09
			CD57	37.98	65.31	79.99	1.29	3.33	41.81	44.53	5.66	6.74	2.54	11.36	31.02	54.61	20.09	49.47	62.3	37.57	55.61	12.54	18.12	1.16	33.01	22.31	57.18	32.74	61.7	38.97	41.42	15.4	19.02	6.1	1.56
			CXCR4	29.39	59.91	75.78	10.81	20.82	4.93	9.36					43.49	10.82	40.78	8.07	18.45									31.39	60.64	13.31	32.58	30.64	13.67	9.61
			NKT cells
				c1	c2	c3	c4	c5	c6	c7	c8	c10	c11	c12	iv 1	iv 2	iv 3	iv 4	iv 5	iv 6	iv 7	iv 8	iv 9	iv 10	iv 11	iv 12	iv 13	v 1	v2	v3	v4	v5	v6	v7	v8
			CXCR3	80.05	84.59	62.08	70.95	68.42	42.37	79.42	46.84	56.48	57.03	75.5	63.92	51.53	91.66	84.86	85.52	62.03	75.86	54.99	70.98	81.33	85.96	72.79	73.51	70.13	58.75	28.77	65.73	86.84	61.02	75.98	87.72
			CD69	24.61	13.87	12.25	13.11	19.41	37.1	20.78	12.11	26.08	13.03	15.86	19.59	6.39	23.93	45.43	28.28	13.29	39.16	38.36	42.86	3.91	33.33	25.25	10.68	10.97	46.25	60.27	16.13	32.68	32.14	19.12	7.44
			CXC3CR1	28.5	82.98	21.79	50.49	32.57	66.29	35.15	21.58	8.12	54.16	16.87	42.27	63.04	52.03	71.14	44.8	63.92	39.66	45.45	61.22	36.65	55.26	85.02	73.31	53.77	38.75	28.77	58.06	37.06	49.22	50.98	84.74
			CD11b	27.72	18.87	4.31	5.58	9.87	12.05	13.98	6.84	5.1	6.68	7.23	3.09	0.51	51.48	45.71	18.4	10.76	0.74	38.14	10.77	1.61	18.42	19.91	7.19	14.69	20	9.59	8.47	3.29	27.8	21.08	2.16
			CD57	35.23	61.9	16.39	1.24	5.59	70.24	46.99	44.21	10.78	12.76	4.62	30.93	83.89	34.91	71.14	43.61	54.43	5.67	5.99	15.12	3.21	44.74	34.64	54.62	40.06	27.5	15.07	41.13	28.73	27.17	25.98	3.35
			CXCR4	34.87	53.86	66.8	15.26	28.01	11.12	26.91					41.57	14.98	49.12	17.52	24.64									63.75	87.67	32.26	32.46	36.02	33.33	29.07
			Supplemental Fig 4
			Panel A	Violin plots are shown
				% Neutrophils				% Monocytes
				Healthy control	SLE - type IV	SLE - type V		Healthy control	SLE - type IV	SLE - type V
				87.32	79.39	60.03		2.19	3.27	1.15
				53.53	73.52	72.9		1	2	0.23
				65.91	96.34	73.91		2.51	1.8	0.77
				48.92	97.06	76.13		1.7	2.91	2.54
				78.66	96.61	83.12		0.46	5.78	1.43
				44	84.25	58		8.38	0.92	0.02
				55.52	81	71.48		1.41	1.39	0.36
				61.45	65.39	89.92		5.23	0.6	0.09
				82.86	72.95	87.9		0.94	0.55	0.02
				71.55	71.85	45.65		0.36	5.12	4.15
				96.86	74.85	84.9		0.6	0.66	1.18
				82	66	37		0.45	1.64	5.51
				93.57				6.25
				92.92				3.76
				38				4.45
			Panel B	Heat map of percentage of positive cells for the indicated marker is shown
				Neutrophils
				c1	c2	c3	c4	c5	c6	c7	c8	c9	c10	c11	c12	c13	c14	c16	iv 1	iv 2	iv 3	iv 4	iv 5	iv 6	iv 7	iv 8	iv 9	iv 10	iv 11	iv 12	v 1	v2	v3	v4	v5	v6	v7	v8	v9	v10	v11	v12
			CD16	87.32	53.53	65.91	48.92	78.66	44	55.52	61.45	82.86	71.55	96.86	82	93.57	92.92	38	79.39	73.52	96.34	97.06	96.61	84.25	81	65.39	72.95	71.85	74.85	66	60.03	72.9	73.91	76.13	83.12	58	71.48	89.92	87.9	45.65	84.9	37
			HLA/DR	3.64	4.73	2.03	0.57	0.84	1.07	1.38	0.6	0.37	0.17	3.07	0.67	2.01	1.07	1.41	0.2	0.25	0.6	2.27	0.16	1.82	1.32	1.09	0.2	0.42	0.38	0.63	0.2	1.76	3.65	3.23	0.39	1.29	5.2	3.9	0.36	1.87	1.36	0.57
			CD33	14.91	6.27	16.77	2.48	28.17	2.45	13.37	10.03	32.29	2.77	5.32	2.75	4.9	24.29	0.7	1.1	1.07	10.93	4.39	0.26	10.07	13.98	4.67	1.19	4.48	6.05	5.8	0.67	14.7	14.81	15.55	6.36	1.73	13.9	4.11	1.04	1.02	6.23	5.13
			CD86	10.32	5.36	7.5	4.31	3.31	8.67	24	2.78	13.7	7.55	6.35	2.37	3.9	5.9	8.32	12.64	2.88	3.39	15.81	2.93	5.32	8.26	2.61	5.82	3.87	3.37	6.7	2.52	1.57	4.41	3.53	9.31	9.96	5.3	3.57	8.03	9.19	8.89	4.1
				Monocytes
				c1	c2	c3	c4	c5	c6	c7	c8	c9	c10	c11	c12	c13	c14	c16	iv 1	iv 2	iv 3	iv 4	iv 5	iv 6	iv 7	iv 8	iv 9	iv 10	iv 11	iv 12	v 1	v2	v3	v4	v5	v6	v7	v8	v9	v10	v11	v12
			CD16	12.29	8.7	19.35	52.27	30	63.93	59.79	36.97	44.74	37.64	73.94	28.34	73.09	86.81	64.27	8.97	18.22	9.73	22.52	49.93	62.63	10	36.67	11.92	4.59	72.3	77.6	21.43	50.52	70.33	40.22	35.33	38.42	29.3	70.19	12.04	11.89	87.84	78.32
			HLA/DR	33.5	19.57	24.19	34.09	10	13.11	24.23	64.93	38.16	12.36	67.38	46.26	33.64	44.39	60.41	15.65	23.83	30.04	72.31	97.79	57.07	35	42.5	21.37	7.13	65.7	43.05	11.22	5.15	25.27	48.91	20.15	36.16	35.03	39.57	8.95	6.2	72.58	52.74
			CD33	31.02	10.87	38.71	11.36	72.5	0.55	30.93	64.45	82.89	0	32.09	8.03	44.04	5.69	0.51	2.99	79.56	3.99	86.31	99.88	48.48	30	73.33	0.19	0.31	4.05	63.91	1.02	42.27	33.7	33.7	2.48	43.5	40.13	0.27	13.27	5.25	86.34	0.75
			CD86	2.48	0	0	2.27	0	0	9.79	0.47	10.53	1.65	1.77	5.67	2.45	4.01	4.37	0.6	0.58	6.15	9.01	1.99	0.27	0	0	2.66	1.28	4.38	3.57	0	0	0	0	1.61	1.69	3.08	2.17	1.85	1.7	4.39	2.54
